# Supplementary material for: Genome-Wide Association Study Reveals the QTLs for Seed Storability in World Rice Core Collections
Source: Plants (Basel). 2021 Apr 20;10(4):812. doi: 10.3390/plants10040812 (PMC8074387; doi:10.3390/plants10040812)
Supplement: Supplementary file 1 [file plants-10-00812-s001.zip]

Archive with 1 entries (1 files):
- plants-1168750-supplementary.pdf
